# Supplementary material for: Spatial domain identification method based on multi-view graph convolutional network and contrastive learning
Source: PLoS Comput Biol. 2025 Oct 17;21(10):e1013369. doi: 10.1371/journal.pcbi.1013369 (PMC12533874; doi:10.1371/journal.pcbi.1013369)
Supplement: S1 Table — (XLSX) [file pcbi.1013369.s002.xlsx]

## Sheet: Sheet1
Summary of the datasets used in this study.
Platform	Tissue	Section	#Spots	#Genes
10x Visium	DLPFC	151507	4226	33538
		151508	4384
		151509	4789
		151510	4634
		151669	3661
		151670	3498
		151671	4110
		151672	4015
		151673	3639
		151674	3673
		151675	3592
		151676	3460
	Human breast cancer	N/A	3798	36601
MERFISH	Mouse Brain	Sample 1 slice 1	698	254
		Sample 1 slice 10	737
		Sample 1 slice 31	874
		Sample 3 slice 112	1588
Stereo-seq	Mouse embryo	E9.5	5913	25568
