# Supplementary material for: Spatial domain identification method based on multi-view graph convolutional network and contrastive learning
Source: PLoS Comput Biol. 2025 Oct 17;21(10):e1013369. doi: 10.1371/journal.pcbi.1013369 (PMC12533874; doi:10.1371/journal.pcbi.1013369)
Supplement: S2 Table — (XLSX) [file pcbi.1013369.s003.xlsx]

## Sheet: Sheet1
Memory Usage (MB)
Variable/	Data Loading (MB)			Memory Usage When Training on Variables (GB)
Data	features	sadj/fadj	g_nei/g_neg	emb_f		com_f	emb_s	com_s	emb_sa	emb_fa	emb
151507	48.31	67.97	135.93	6.49	5.67		6.25	5.67	5.67	5.67	3.63
151508	50.14	73.22	146.43	6.35	6		6.56	6.52	5.88	6.63	2.99
151509	54.79	87.45	174.9	7.76	6.73		6.61	7.73	7.43	6.48	3.27
151510	52.59	80.54	161.09	6.67	7.04		7.2	6.51	6.8	7.04	3.41
151669	41.61	50.43	100.86	4.88	4.88		4.88	4.88	4.88	4.88	2.48
151670	39.87	46.3	92.61	5.67	4.68		4.68	5.67	4.68	4.68	2.38
151671	46.84	63.91	127.81	5.5	5.66		5.5	6.06	5.5	5.5	4.26
151672	44.49	57.67	115.33	5.84	5.22		5.22	5.38	5.22	5.22	2.66
151673	41.32	49.74	99.48	5.9	5.6		5.72	4.85	4.85	4.85	2.47
151674	41.6	50.4	100.81	4.88	5.43		4.88	4.88	4.88	5.37	2.48
151675	40.81	48.51	97.02	5.71	4.79		4.86	4.79	4.69	4.79	2.44
151676	39.26	44.91	89.81	4.61	5.46		4.61	4.61	4.61	4.61	2.34
Note: g_nei and g_neg mean the variables “graph_nei” and “graph_neg”, respectively.
