# Supplementary material for: Spatial domain identification method based on multi-view graph convolutional network and contrastive learning
Source: PLoS Comput Biol. 2025 Oct 17;21(10):e1013369. doi: 10.1371/journal.pcbi.1013369 (PMC12533874; doi:10.1371/journal.pcbi.1013369)
Supplement: S3 Table — (XLSX) [file pcbi.1013369.s004.xlsx]

## Sheet: Sheet1
Parameter configuration of all datasets
Parameter in code(.ini)	DLPFC	HBC	MOSTA	MB
epochs	500	200	200	200
lr	0.01	0.01	0.01	0.01
weight_decay	0.0005	0.0005	0.0005	0.0005
k	25	25	50	25
radius	560	15	30	15
nhid1	128	128	128	128
nhid2	64	64	64	64
dropout	0.05	0	0.1	0.2
alpha	1	1	1	1
beta	1	1	1	1
gamma	10	10	10	1
no_cuda	FALSE	FALSE	FALSE	FALSE
no_seed	FALSE	FALSE	FALSE	FALSE
fdim	3000	3000	3000	240±
