# Supplementary material for: Spatial domain identification method based on multi-view graph convolutional network and contrastive learning
Source: PLoS Comput Biol. 2025 Oct 17;21(10):e1013369. doi: 10.1371/journal.pcbi.1013369 (PMC12533874; doi:10.1371/journal.pcbi.1013369)
Supplement: S4 Table — (XLSX) [file pcbi.1013369.s005.xlsx]

## Sheet: Sheet1
Performance of various loss terms on HBC
Index/(𝛼,𝛽,𝛾)	(10,1,1)	(1,10,1)	(1,1,10)	(1,1,1)
ARI	0.63616	0.673916	0.683251	0.656429
NMI	0.653141	0.661479	0.674585	0.650239
