# Supplementary material for: Spatial domain identification method based on multi-view graph convolutional network and contrastive learning
Source: PLoS Comput Biol. 2025 Oct 17;21(10):e1013369. doi: 10.1371/journal.pcbi.1013369 (PMC12533874; doi:10.1371/journal.pcbi.1013369)
Supplement: S5 Table — (XLSX) [file pcbi.1013369.s006.xlsx]

## Sheet: Sheet1
Performance of various methods on MERFISH
Method/ ID	DMGCN	GraphST	SpaGCN	DeepST	CCST	STAGATE
sample1_slice1	0.611528	0.465964	0.493668	0.563984	0.566771	0.442247
sample1_slice10	0.609564	0.417798	0.415646	0.404104	0.309418	0.381761
sample1_slice31	0.632026	0.504015	0.579885	0.592983	0.630134	0.478059
sample3_slice112	0.632026	0.512958	0.654422	0.563024	0.47091	0.427106
