# Supplementary material for: Spatial domain identification method based on multi-view graph convolutional network and contrastive learning
Source: PLoS Comput Biol. 2025 Oct 17;21(10):e1013369. doi: 10.1371/journal.pcbi.1013369 (PMC12533874; doi:10.1371/journal.pcbi.1013369)
Supplement: S6 Table — (XLSX) [file pcbi.1013369.s007.xlsx]

## Sheet: Sheet1
Performance of various methods on DLPFC
	DMGCN	GraphST	SpaGCN	DeepST	CCST	STAGATE
151507	0.533236	0.432806	0.477206	0.494051	0.44216	0.508815
151508	0.529193	0.485923	0.362421	0.457674	0.455465	0.518976
151509	0.616024	0.488007	0.481106	0.473265	0.410568	0.459457
151510	0.49907	0.466334	0.425552	0.453942	0.38584	0.500612
151669	0.556605	0.604472	0.082093	0.330955	0.332117	0.484115
151670	0.488044	0.430996	0.366555	0.41989	0.553398	0.426873
151671	0.786435	0.615417	0.486052	0.447707	0.667622	0.57769
151672	0.555007	0.585602	0.56466	0.523297	0.628538	0.582275
151673	0.614907	0.63122	0.460825	0.563404	0.384536	0.609272
151674	0.341256	0.578891	0.41808	0.544691	0.361743	0.438253
151675	0.621081	0.561267	0.300439	0.600646	0.480345	0.595059
151676	0.468255	0.587199	0.344954	0.586705	0.541906	0.589363
