# Supplementary material for: Spatial domain identification method based on multi-view graph convolutional network and contrastive learning
Source: PLoS Comput Biol. 2025 Oct 17;21(10):e1013369. doi: 10.1371/journal.pcbi.1013369 (PMC12533874; doi:10.1371/journal.pcbi.1013369)
Supplement: S7 Table — (XLSX) [file pcbi.1013369.s008.xlsx]

## Sheet: Sheet1
Performance of various methods on HBC
	DMGCN	GraphST	SpaGCN	DeepST	CCST	STAGATE
ARI	0.683251	0.530399	0.582149	0.505603	0.530835	0.489985
NMI	0.674585	0.665048,	0.671754	0.677394	0.618280,	0.639402
